# Supplementary material for: Knowledge Translation Initiative to Improve Interdisciplinary Approaches to Psychosocial Oncology Among Community Stakeholders in Rural Regions of British Columbia
Source: Int J Environ Res Public Health. 2025 Nov 26;22(12):1789. doi: 10.3390/ijerph22121789 (PMC12732520; doi:10.3390/ijerph22121789)
Supplement: Supplementary file 1 [file ijerph-22-01789-s001.zip]

Archive with 2 entries (2 files):
- ijerph-3939642 - Figure S1.pdf
- ijerph-3939642 - Figure S2.pdf
